# Supplementary material for: Potential Involvement of PI3K/AKT Signaling Pathway in the Protective Effects of Rhinacanthus nasutus Against Diabetic Nephropathy-Induced Oxidative Stress
Source: Antioxidants (Basel). 2026 Feb 14;15(2):252. doi: 10.3390/antiox15020252 (PMC12938351; doi:10.3390/antiox15020252)
Supplement: Supplementary file 1 [file antioxidants-15-00252-s001.zip]

Archive with 3 entries (3 files):
- Supplementary material-TableS1.pdf
- Supplementary material-TableS2.pdf
- Supplementary material-TableS3.pdf
